# Supplementary material for: Development of Nd (III)-Based Terahertz Absorbers Revealing Temperature Dependent Near-Infrared Luminescence
Source: Int J Mol Sci. 2022 May 27;23(11):6051. doi: 10.3390/ijms23116051 (PMC9181137; doi:10.3390/ijms23116051)
Supplement: Supplementary file 1 [file ijms-23-06051-s001.zip]

Archive with 5 entries (5 files):
- Supplementary Materials.pdf
- Vibration2-0.618THz-20.61cm-1.mp4
- Vibration3-0.844THz-28.13cm-1.mp4
- Vibration4-0.936THz-31.2cm-1.mp4
- Vibration5-1.071THz-35.7cm-1.mp4
